# Supplementary material for: Divergent venom effectors correlate with ecological niche in neuropteran predators
Source: Commun Biol. 2024 Aug 13;7:981. doi: 10.1038/s42003-024-06666-9 (PMC11319779; doi:10.1038/s42003-024-06666-9)
Supplement: Supplementary file 6 — Supplementary Data 3 [file 42003_2024_6666_MOESM6_ESM.csv]

Treatment	Vial	Replicate	surv_h	censored/dead	status
EtOH	1	1	1	d	1
EtOH	1	2	1	d	1
EtOH	1	3	1	d	1
EtOH	1	4	1	d	1
EtOH	1	5	1	d	1
EtOH	1	6	1	d	1
EtOH	1	7	1	d	1
EtOH	1	8	1	d	1
EtOH	1	9	1	d	1
EtOH	1	10	1	d	1
EtOH	2	1	24	d	1
EtOH	2	2	1	d	1
EtOH	2	3	1	d	1
EtOH	2	4	1	d	1
EtOH	2	5	1	d	1
EtOH	2	6	1	d	1
EtOH	2	7	1	d	1
EtOH	2	8	1	d	1
EtOH	2	9	1	d	1
EtOH	2	10	1	d	1
EtOH	3	1	1	d	1
EtOH	3	2	1	d	1
EtOH	3	3	1	d	1
EtOH	3	4	1	d	1
EtOH	3	5	1	d	1
EtOH	3	6	1	d	1
EtOH	3	7	1	d	1
EtOH	3	8	1	d	1
EtOH	3	9	1	d	1
EtOH	3	10	1	d	1
PBS	1	1	24	d	1
PBS	1	2	24	c	0
PBS	1	3	24	c	0
PBS	1	4	24	c	0
PBS	1	5	24	c	0
PBS	1	6	24	c	0
PBS	1	7	24	c	0
PBS	1	8	24	c	0
PBS	1	9	24	c	0
PBS	1	10	24	c	0
PBS	2	1	1	d	1
PBS	2	2	24	d	1
PBS	2	3	24	c	0
PBS	2	4	24	c	0
PBS	2	5	24	c	0
PBS	2	6	24	c	0
PBS	2	7	24	c	0
PBS	2	8	24	c	0
PBS	2	9	24	c	0
PBS	2	10	24	c	0
PBS	3	1	24	d	1
PBS	3	2	24	c	0
PBS	3	3	24	c	0
PBS	3	4	24	c	0
PBS	3	5	24	c	0
PBS	3	6	24	c	0
PBS	3	7	24	c	0
PBS	3	8	24	c	0
PBS	3	9	24	c	0
PBS	3	10	24	c	0
Enos_head	1	1	1	d	1
Enos_head	1	2	3	d	1
Enos_head	1	3	3	d	1
Enos_head	1	4	24	d	1
Enos_head	1	5	24	d	1
Enos_head	1	6	24	d	1
Enos_head	1	7	24	d	1
Enos_head	1	8	24	c	0
Enos_head	1	9	24	c	0
Enos_head	1	10	24	c	0
Enos_head	2	1	1	d	1
Enos_head	2	2	1	d	1
Enos_head	2	3	3	d	1
Enos_head	2	4	3	d	1
Enos_head	2	5	24	d	1
Enos_head	2	6	24	d	1
Enos_head	2	7	24	d	1
Enos_head	2	8	24	d	1
Enos_head	2	9	24	c	0
Enos_head	2	10	24	c	0
Enos_head	3	1	3	d	1
Enos_head	3	2	3	d	1
Enos_head	3	3	3	d	1
Enos_head	3	4	24	d	1
Enos_head	3	5	24	d	1
Enos_head	3	6	24	d	1
Enos_head	3	7	24	c	0
Enos_head	3	8	24	c	0
Enos_head	3	9	24	c	0
Enos_head	3	10	24	c	0
Enos_venom	1	1	3	d	1
Enos_venom	1	2	3	d	1
Enos_venom	1	3	3	d	1
Enos_venom	1	4	3	d	1
Enos_venom	1	5	3	d	1
Enos_venom	1	6	3	d	1
Enos_venom	1	7	3	d	1
Enos_venom	1	8	24	d	1
Enos_venom	1	9	24	d	1
Enos_venom	1	10	3	d	1
Enos_venom	2	1	3	d	1
Enos_venom	2	2	3	d	1
Enos_venom	2	3	3	d	1
Enos_venom	2	4	3	d	1
Enos_venom	2	5	3	d	1
Enos_venom	2	6	3	d	1
Enos_venom	2	7	3	d	1
Enos_venom	2	8	24	d	1
Enos_venom	2	9	24	d	1
Enos_venom	2	10	24	d	1
Enos_venom	3	1	1	d	1
Enos_venom	3	2	1	d	1
Enos_venom	3	3	1	d	1
Enos_venom	3	4	3	d	1
Enos_venom	3	5	3	d	1
Enos_venom	3	6	3	d	1
Enos_venom	3	7	3	d	1
Enos_venom	3	8	24	d	1
Enos_venom	3	9	24	d	1
Enos_venom	3	10	24	d	1
Ccar_head	1	1	24	c	0
Ccar_head	1	2	24	c	0
Ccar_head	1	3	24	c	0
Ccar_head	1	4	24	c	0
Ccar_head	1	5	24	c	0
Ccar_head	1	6	24	c	0
Ccar_head	1	7	24	c	0
Ccar_head	1	8	24	c	0
Ccar_head	1	9	24	c	0
Ccar_head	1	10	24	c	0
Ccar_head	2	1	24	d	1
Ccar_head	2	2	24	d	1
Ccar_head	2	3	24	c	0
Ccar_head	2	4	24	c	0
Ccar_head	2	5	24	c	0
Ccar_head	2	6	24	c	0
Ccar_head	2	7	24	c	0
Ccar_head	2	8	24	c	0
Ccar_head	2	9	24	c	0
Ccar_head	2	10	24	c	0
Ccar_head	3	1	24	c	0
Ccar_head	3	2	24	c	0
Ccar_head	3	3	24	c	0
Ccar_head	3	4	24	c	0
Ccar_head	3	5	24	c	0
Ccar_head	3	6	24	c	0
Ccar_head	3	7	24	c	0
Ccar_head	3	8	24	c	0
Ccar_head	3	9	24	c	0
Ccar_head	3	10	24	c	0
untreated	1	1	24	d	1
untreated	1	2	24	c	0
untreated	1	3	24	c	0
untreated	1	4	24	c	0
untreated	1	5	24	c	0
untreated	1	6	24	c	0
untreated	1	7	24	c	0
untreated	1	8	24	c	0
untreated	1	9	24	c	0
untreated	1	10	24	c	0
untreated	2	1	24	c	0
untreated	2	2	24	c	0
untreated	2	3	24	c	0
untreated	2	4	24	c	0
untreated	2	5	24	c	0
untreated	2	6	24	c	0
untreated	2	7	24	c	0
untreated	2	8	24	c	0
untreated	2	9	24	c	0
untreated	2	10	24	c	0
untreated	3	1	24	d	1
untreated	3	2	24	c	0
untreated	3	3	24	c	0
untreated	3	4	24	c	0
untreated	3	5	24	c	0
untreated	3	6	24	c	0
untreated	3	7	24	c	0
untreated	3	8	24	c	0
untreated	3	9	24	c	0
untreated	3	10	24	c	0
